# Supplementary material for: Impact of Lifestyle Modifications on Cancer Mortality: A Systematic Review and Meta-Analysis
Source: Medicina (Kaunas). 2025 Feb 10;61(2):307. doi: 10.3390/medicina61020307 (PMC11857246; doi:10.3390/medicina61020307)
Supplement: Supplementary file 1 [file medicina-61-00307-s001.zip]

Archive with 1 entries (1 files):
- medicina-3441616-supplementary.pdf
